# Supplementary material for: Sleep Disorders in Connective Tissue Diseases—Coexisting Diseases or Disease Components?
Source: J Clin Med. 2024 Jun 22;13(13):3656. doi: 10.3390/jcm13133656 (PMC11242285; doi:10.3390/jcm13133656)
Supplement: Supplementary file 1 [file jcm-13-03656-s001.zip]

Archive with 1 entries (1 files):
- jcm-3033351-supplementary.pdf
